# Supplementary material for: Prevalence and Correlates of Anti-DSG2 Antibodies in Arrhythmogenic Right Ventricular Cardiomyopathy and Myocarditis: Immunological Insights from a Multicenter Study
Source: J Clin Med. 2024 Nov 8;13(22):6736. doi: 10.3390/jcm13226736 (PMC11594951; doi:10.3390/jcm13226736)
Supplement: Supplementary file 1 [file jcm-13-06736-s001.zip]

Archive with 1 entries (1 files):
- jcm-3297792-supplementary.pdf
